# Supplementary material for: The Effect of IFT80 Deficiency in Osteocytes on Orthodontic Loading-Induced and Physiologic Bone Remodeling: In Vivo Study
Source: Life (Basel). 2022 Jul 29;12(8):1147. doi: 10.3390/life12081147 (PMC9410307; doi:10.3390/life12081147)
Supplement: Supplementary file 1 [file life-12-01147-s001.zip]

Archive with 1 entries (1 files):
- life-1799224-supplementary.pdf
